# Supplementary material for: Pharmacokinetic profile of injectable tramadol in the koala (Phascolarctos cinereus) and prediction of its analgesic efficacy
Source: PLoS One. 2021 Mar 3;16(3):e0247546. doi: 10.1371/journal.pone.0247546 (PMC7928481; doi:10.1371/journal.pone.0247546)
Supplement: S1 File — (XLSX) [file pone.0247546.s001.xlsx]

## Sheet: Tram_M1_ M2  For supplementary 
S1 Table Assay validation of tramadol, M1 and M2 at three concentrations, all run as triplicates for accuracy, precision and drug recovery
		Intraday			Interday			Mean drug recovery ± SD%
	Nominal Conc.	Mean conc.	Precision	Accuracy	Mean conc.	Precision	Accuracy
	ng/mL	ng/mL	(CV, %)	(%)	ng/mL	ng/mL	(CV, %)
	500	494.22 ± 8.85	1.79	98.84 ± 1.77	502.50 ± 30.38	6.05	100.50 ± 6.07	84.0 ± 1.7
Tramadol	62.5	63.42 ± 2.53	4	101.48 ± 4.05	64.31 ± 3.35	5.2	102.89 ± 5.35
	15.25	15.40 ± 2.39	15.56	101.01 ± 15.73	15.41 ± 1.50	9.73	101.04 ± 9.72
	500	496 ± 6.99	1.41	99.36 ± 1.39	499.77 ± 16.22	3.24	99.95 ± 3.24	96.8 ± 2.6
M1	62.5	63.44 ± 3.96	6.24	101.51 ± 6.33	62.26 ± 3.61	5.8	99.62 ± 5.78
	15.25	14.98 ± 1.65	10.99	98.89 ± 11.64	15.16 ± 1.35	8.9	99.44 ± 8.85
	500	501 ± 10.35	2.04	100.25 ± 2.07	502.65 ± 31.20	6.21	100.53 ± 6.24	88.5 ± 1.0
M2	62.5	63.66 ± 4.55	4.55	101.85 ± 4.64	64.14 ± 3.13	4.88	102.62 ± 5.01
	15.25	15.46 ± 1.32	8.54	101.38 ± 8.66	16.67 ± 1.45	8.73	107.78 ± 9.00
CV = coefficient of variation
Accuracy determined by mean concentration / nominal concentration %
S2 Table Plasma concentration of tramadol (ng/mL) over time (h) for all six koalas
	4 mg/kg aministration				2 mg/kg administration
Time (h)	Koala 3	Koala 4	Koala 5	Koala 6	Koala 1	Koala 2
0	0	0	0	0	0	0
0.25	707.846	780.371	621.658	728.846	387.809	258.638
0.5	523.496	843.134	784.893	604.852	328.117	503.74
1	435.043	544.379	417.546	509.349	192.242	358.844
2	182.108	238.427	261.193	312.54	122.066	283.159
4	45.6229	114.152	76.5212	194.297	49.9575	113.173
6	21.288	80.6589	64.9108	98.1787	25.8128	60.987
8	13.9193	55.8671	32.5195	48.8679	13.8801	38.26
12	7.96395	24.9713	16.2223	26.0866	7.47856	18.7781
S3 Table Plasma concentration of M1 (O-desmethyltramadol) (ng/mL) over time (h) for all six koalas
	4 mg/kg aministration				2 mg/kg administration
Time (h)	Koala 3	Koala 4	Koala 5	Koala 6	Koala 1	Koala 2
0	0	0	0	0	0	0
0.25	57.8003	16.9093	5.9319	8.95164	21.5779	0
0.5	50.9525	64.7966	22.2118	28.4283	23.4898	7.16042
1	66.8833	69.7366	39.8429	37.9711	28.0086	17.1323
2	78.4864	213.019	45.1163	56.1385	30.0941	28.7714
4	65.6318	112.238	70.6482	79.5507	34.2828	32.5589
6	60.1558	105.183	75.2222	94.1526	27.2721	40.3405
8	49.8365	104.956	83.4929	83.6096	24.9635	35.5938
12	32.0051	98.0116	74.2774	79.027	18.6076	31.5074
S4 Table Plasma concentration of M2 (N-desmethyltramadol) (ng/mL) over time (h) for all six koalas
	4 mg/kg aministration				2 mg/kg administration
Time (h)	Koala 3	Koala 4	Koala 5	Koala 6	Koala 1	Koala 2
0	0	0	0	0	0	0
0.25	59.2379	46.6918	28.8753	23.9039	24.0058	0
0.5	65.8906	116.223	91.0062	70.9737	36.4909	20.7307
1	99.4726	138.605	126.053	104.4	40.9658	61.4156
2	89.8983	162.351	100.671	134.298	47.4617	72.1194
4	66.3783	144.932	103.706	143.475	50.3595	75.3908
6	55.5575	111.973	94.4826	139.15	43.1301	61.9823
8	40.5627	102.574	83.3379	105.247	37.2916	59.3991
12	21.441	70.4541	56.4712	75.1353	26.0688	36.9754
	Grey highlight = value < LLOQ = 15.63 ng/mL for tramadol, M1 and M2
	Bolded values used to determine the elimination rate constant
